# Supplementary material for: Rapid Surface Charge Mapping Based on a Liquid Crystal Microchip
Source: Biosensors (Basel). 2024 Apr 18;14(4):199. doi: 10.3390/bios14040199 (PMC11047892; doi:10.3390/bios14040199)
Supplement: Supplementary file 1 [file biosensors-14-00199-s001.zip]

Archive with 1 entries (1 files):
- biosensors-2930199-supplementary.pdf
